# Supplementary material for: Potential Protective Effect of Dengue NS1 Human Monoclonal Antibodies against Dengue and Zika Virus Infections
Source: Biomedicines. 2023 Jan 16;11(1):227. doi: 10.3390/biomedicines11010227 (PMC9855337; doi:10.3390/biomedicines11010227)
Supplement: Supplementary file 1 [file biomedicines-11-00227-s001.zip]

Archive with 1 entries (1 files):
- biomedicines-2071462-supplementary.pdf
